# Supplementary material for: A SUMO E3 ligase promotes long non-coding RNA transcription to regulate small RNA-directed DNA elimination
Source: eLife. 2024 Jan 10;13:e95337. doi: 10.7554/eLife.95337 (PMC10830130; doi:10.7554/eLife.95337)
Supplement: Figure 3—source data 1. [file elife-95337-fig3-data1.zip]

Archive with 2 entries (2 files):
- Figure_3A_Original.jpg
- Figure_3A_Original-marked.jpg
