# Supplementary material for: A SUMO E3 ligase promotes long non-coding RNA transcription to regulate small RNA-directed DNA elimination
Source: eLife. 2024 Jan 10;13:e95337. doi: 10.7554/eLife.95337 (PMC10830130; doi:10.7554/eLife.95337)
Supplement: Figure 7—source data 1. [file elife-95337-fig7-data1.zip]

Archive with 7 entries (4 files):
- Figure 7-source data 1/
- Figure 7-source data 1/Figure_7B-Original-marked.jpg
- __MACOSX/
- __MACOSX/Figure 7-source data 1/
- __MACOSX/Figure 7-source data 1/._Figure_7B-Original-marked.jpg
- Figure 7-source data 1/Figure_7B-Original.jpg
- __MACOSX/Figure 7-source data 1/._Figure_7B-Original.jpg
